# Supplementary material for: ISOL@: an Italian SOLAnaceae genomics resource
Source: BMC Bioinformatics. 2008 Mar 26;9(Suppl 2):S7. doi: 10.1186/1471-2105-9-S2-S7 (PMC2323670; doi:10.1186/1471-2105-9-S2-S7)
Supplement: Additional file 1: File format: excel — Title: Occurrence and distribution of repetitive DNA in the 129 tomato BACs. Description: The Table includes the chromosome number the BAC GenBank accession numbers the start/end positions for the BAC regions covered by TIGR Repeats the TIGR Repeat class and sub-class and the total number of repetitive DNA sequences per BAC region. [file 1471-2105-9-S2-S7-S1.xls]

## Sheet: Foglio1
CHR number	BAC accession number	Matching region	TIGR Repeat class	TIGR Repeat sub-class	number of matches
1	AC171726.2	16302::116944	Retrotransposon	Ty3-gypsy	5
1	AC171727.1	73264::73526	Retrotransposon	Ty1-copia	2
1	AC171730.2	148087::148510	Retrotransposon	Ty3-gypsy	1
		106421::107063	Retrotransposon	Ty3-gypsy	5
		133986::134248	Retrotransposon	Ty1-copia	1
1	AC193777.1	122135::122679	Transposon	Unclassified	1
4	CT573298.1	2131::2773	Retrotransposon	Ty3-gypsy	3
4	CT990488.10	100019::100350	Retrotransposon	Ty3-gypsy	1
		99708::100133	Retrotransposon	Ty3-gypsy	3
4	CT990489.3	100196::100621	Retrotransposon	Ty3-gypsy	3
4	CT990558.4	71056::71325	Retrotransposon	Unclassified	1
4	CT990624.4	24767::25396	Retrotransposon	Ty3-gypsy	4
4	CU019621.10	7409::7881	Transposon	Unclassified	1
4	CU024881.7	33572::34215	Retrotransposon	Ty3-gypsy	5
4	CU041361.4	29851::30395	Transposon	Unclassified	1
4	CU062424.8	11205::11829	Retrotransposon	Ty3-gypsy	3
		53206::53848	Retrotransposon	Ty3-gypsy	3
4	CU074307.9	87788::88366	Transposon	Unclassified	1
4	CU074337.8	18878::19520	Retrotransposon	Ty3-gypsy	7
		116327::116969	Retrotransposon	Ty3-gypsy	10
4	CU234210.4	51582::51844	Retrotransposon	Ty1-copia	1
4	CU280045.2	48233::48474	Retrotransposon	Unclassified	1
4	CU302229.6	55525::55790	Retrotransposon	Ty1-copia	6
4	CU302231.4	79156::79583	Retrotransposon	Ty3-gypsy	3
		88816::89458	Retrotransposon	Ty3-gypsy	8
		15946::16371	Retrotransposon	Ty3-gypsy	2
4	CU306816.3	28307::28546	Retrotransposon	Ty1-copia	1
		54674::55316	Retrotransposon	Ty3-gypsy	12
4	CU313315.4	150179::150418	Retrotransposon	Ty1-copia	1
5	AC188781.2	80::360	Retrotransposon	Ty1-copia	7
8	AP009263.1	124861::125123	Retrotransposon	Ty1-copia	2
8	AP009265.1	56072::56714	Retrotransposon	Ty3-gypsy	5
8	AP009267.1	49043::49685	Retrotransposon	Ty3-gypsy	4
8	AP009270.1	136457::136719	Retrotransposon	Ty1-copia	2
8	AP009271.1	128525::129166	Retrotransposon	Ty3-gypsy	7
		65099::65508	Retrotransposon	Ty3-gypsy	1
		95802::96227	Retrotransposon	Ty3-gypsy	6
8	AP009273.1	15194::15459	Retrotransposon	Ty1-copia	5
		100322::100747	Retrotransposon	Ty3-gypsy	4
8	AP009274.1	3338::3600	Retrotransposon	Ty1-copia	2
8	AP009275.1	39073::39335	Retrotransposon	Ty1-copia	1
8	AP009278.1	45131::45396	Retrotransposon	Ty1-copia	1
8	AP009279.1	63274::63533	Retrotransposon	Ty1-copia	1
8	AP009286.1	105752::106394	Retrotransposon	Ty3-gypsy	11
		51995::52261	Retrotransposon	Unclassified	1
		72746::73171	Retrotransposon	Ty3-gypsy	11
8	AP009293.1	59252::59517	Retrotransposon	Ty1-copia	5
		151448::151808	Retrotransposon	Ty3-gypsy	2
8	AP009301.1	93533::103133	Retrotransposon	Ty1-copia	1
8	AP009320.1	104220::104489	Retrotransposon	Unclassified	1
		62794::63065	Retrotransposon	Ty1-copia	3
8	AP009321.1	81659::91259	Retrotransposon	Ty1-copia	1
8	AP009322.1	56011::56436	Retrotransposon	Ty3-gypsy	4
		48997::49422	Retrotransposon	Ty3-gypsy	1
8	AP009328.1	18443::18868	Retrotransposon	Ty3-gypsy	11
		51449::52091	Retrotransposon	Ty3-gypsy	8
		72355::72780	Retrotransposon	Ty3-gypsy	5
		88182::88591	Retrotransposon	Ty3-gypsy	1
8	AP009330.1	58757::59026	Retrotransposon	Unclassified	1
8	AP009358.1	18443::18868	Retrotransposon	Ty3-gypsy	11
		51449::52091	Retrotransposon	Ty3-gypsy	8
		72355::72780	Retrotransposon	Ty3-gypsy	5
		88182::88591	Retrotransposon	Ty3-gypsy	1
8	AP009360.1	58757::59026	Retrotransposon	Unclassified	1
8	AP009361.1	65944::66369	Retrotransposon	Ty3-gypsy	2
		72957::73382	Retrotransposon	Ty3-gypsy	10
10	AC171731.1	36516::36779	Retrotransposon	Ty1-copia	2
		47423::47688	Retrotransposon	Ty1-copia	5
10	AC193780.1	96520::97162	Retrotransposon	Ty3-gypsy	5
11	AC171733.2	8805::9230	Retrotransposon	Ty3-gypsy	2
		26388::27727	NULL	Unclassified	1
